# Supplementary material for: Exploring the Toxic Effects of ZEA on IPEC-J2 Cells from the Inflammatory Response and Apoptosis
Source: Animals (Basel). 2023 Aug 28;13(17):2731. doi: 10.3390/ani13172731 (PMC10487149; doi:10.3390/ani13172731)
Supplement: Supplementary file 1 [file animals-13-02731-s001.zip]

Archive with 1 entries (1 files):
- animals-2575332-supplementary.pdf
